# Supplementary material for: In Vitro Screening of NaCl-Tolerant Dark Septate Endophytes and Their Growth-Promoting Effects on Anemone tomentosa
Source: Microorganisms. 2025 Jun 4;13(6):1303. doi: 10.3390/microorganisms13061303 (PMC12194826; doi:10.3390/microorganisms13061303)
Supplement: Supplementary file 1 [file microorganisms-13-01303-s001.zip]

Archive with 1 entries (1 files):
- microorganisms-3608772-supplementary.pdf
